# Supplementary material for: Triiodothyronine Acts as a Smart Influencer on Hsp90 via a Triiodothyronine Binding Site
Source: Int J Mol Sci. 2022 Jun 28;23(13):7150. doi: 10.3390/ijms23137150 (PMC9266618; doi:10.3390/ijms23137150)
Supplement: Supplementary file 1 [file ijms-23-07150-s001.zip]

Archive with 1 entries (1 files):
- ijms-1760651-supplementary.pdf
